# Supplementary material for: miRNA Clusters with Down-Regulated Expression in Human Colorectal Cancer and Their Regulation
Source: Int J Mol Sci. 2020 Jun 29;21(13):4633. doi: 10.3390/ijms21134633 (PMC7369991; doi:10.3390/ijms21134633)
Supplement: Supplementary file 1 [file ijms-21-04633-s001.zip]

Archive with 5 entries (5 files):
- S1 Table.docx
- S2 Table.docx
- S3 Table.docx
- S4 GO analysis.xlsx
- S5 List of abbreviations.docx
