# Supplementary material for: miRNA Clusters with Down-Regulated Expression in Human Colorectal Cancer and Their Regulation
Source: Int J Mol Sci. 2020 Jun 29;21(13):4633. doi: 10.3390/ijms21134633 (PMC7369991; doi:10.3390/ijms21134633)
Supplement: Supplementary file 1 [file ijms-21-04633-s001.zip › S4 GO analysis.xlsx]

## Sheet: Pathway
	Pathway						Angiogenesis	Inflammation mediated by chemokine and cytokine signaling pathway	Apoptosis signaling pathway	Gonadotropin-releasing hormone receptor pathway	Interleukin signaling pathway	Integrin signalling pathway	PDGF signaling pathway	CCKR signaling map	VEGF signaling pathway	EGF receptor signaling pathway	Toll receptor signaling pathway	Alzheimer disease-presenilin pathway	Insulin/IGF pathway-protein kinase B signaling cascade	Hypoxia response via HIF activation	p53 pathway	p53 pathway feedback loops 2	T cell activation	FGF signaling pathway	TGF-beta signaling pathway	PI3 kinase pathway	Notch signaling pathway	Insulin/IGF pathway-mitogen activated protein kinase kinase/MAP kinase cascade	Huntington disease	p53 pathway by glucose deprivation	Heterotrimeric G-protein signaling pathway-Gi alpha and Gs alpha mediated pathway	Wnt signaling pathway	Transcription regulation by bZIP transcription factor	Endothelin signaling pathway	Oxidative stress response	Cadherin signaling pathway	B cell activation	Axon guidance mediated by Slit/Robo	De novo pyrimidine deoxyribonucleotide biosynthesis	Pentose phosphate pathway	Ubiquitin proteasome pathway	Heterotrimeric G-protein signaling pathway-Gq alpha and Go alpha mediated pathway	Glycolysis	General transcription regulation	General transcription by RNA polymerase I	Ras Pathway	FAS signaling pathway	Cell cycle	Nicotinic acetylcholine receptor signaling pathway
							(P00005)	(P00031)	(P00006)	(P06664)	(P00036)	(P00034)	(P00047)	(P06959)	(P00056)	(P00018)	(P00054)	(P00004)	(P00033)	(P00030)	(P00059)	(P04398)	(P00053)	(P00021)	(P00052)	(P00048)	(P00045)	(P00032)	(P00029)	(P04397)	(P00026)	(P00057)	(P00055)	(P00019)	(P00046)	(P00012)	(P00010)	(P00008)	(P02739)	(P02762)	(P00060)	(P00027)	(P00024)	(P00023)	(P00022)	(P04393)	(P00020)	(P00013)	(P00044)
1	Angiogenesis (P00005)	11	0.11	0.081		1	FGF2	ITGA2	MCL1	IGF1R	CXCR1	ITGA2	CHUK	MCL1	HIF1A	TGFA	PTGS2	RBPJ	IGF1R	AKT2	CCNB1	AKT2	CHUK	FGF2	SMURF1	AKT2	RBPJ	IGF1R	AKT2	AKT2	CREB5	MYC	TBPL1	PTGS2	BCL2	EGFR	CHUK	CXCR4	TYMS	HK2	SMURF1	RAP1B	HK2	TBPL1	TBPL1	KRAS	AKT2	CCNB1	MYO6
2	Inflammation mediated by chemokine and cytokine signaling pathway (P00031)	8	0.08	0.059		2	BIRC5	PTGS2	BAG4	EGFR	CHUK	ITGA6	AKT2	PTGS2	VEGFA	EREG	TLR2	NOTCH2	AKT2	HIF1A	AKT2	KRAS	AKT2	AKT2	KRAS	KRAS	NOTCH2	IRS1	ARF6	MTOR	RAP1B	APC	CREB5	AKT2	MYC	CTNND1	NFKB1
3	Apoptosis signaling pathway (P00006)	7	0.07	0.051		3	AKT2	CXCR1	CHUK	KSR1	AKT2	ARF6	KRAS	PXN	KRAS	EGFR	CHUK	NOTCH3	IRS1	MTOR	THBS1	MYC	NFKB1	KRAS	FOSL1	IRS1	NOTCH3
4	Gonadotropin-releasing hormone receptor pathway (P06664)	7	0.07	0.051		4	HIF1A	CHUK	AKT2	PXN	MYC	KRAS	MYC	BCL2	PXN	AKT2	NFKB1
5	Interleukin signaling pathway (P00036)	6	0.06	0.044		5	VEGFA	AKT2	BCL2	IRS1	IRS1	PXN	ERG	MYC	VEGFR2	KRAS
6	Integrin signalling pathway (P00034)	6	0.06	0.044		6	KRAS	CXCR4	NFKB1	RAP1B	MTOR	RAP1B	MTOR	IRS1
7	PDGF signaling pathway (P00047)	6	0.06	0.044		7	PXN	KRAS	MAP4K4	MAP4K4
8	CCKR signaling map (P06959)	6	0.06	0.044		8	RBPJ	NFKB1
9	VEGF signaling pathway (P00056)	5	0.05	0.037		9	APC
10	EGF receptor signaling pathway (P00018)	5	0.05	0.037		10	VEGFR2
11	Toll receptor signaling pathway (P00054)	4	0.04	0.029		11	NOTCH2
12	Alzheimer disease-presenilin pathway (P00004)	3	0.03	0.022
13	Insulin/IGF pathway-protein kinase B signaling cascade (P00033)	3	0.03	0.022
14	Hypoxia response via HIF activation (P00030)	3	0.03	0.022
15	p53 pathway (P00059)	3	0.03	0.022
16	p53 pathway feedback loops 2 (P04398)	3	0.03	0.022
17	T cell activation (P00053)	3	0.03	0.022
18	FGF signaling pathway (P00021)	3	0.03	0.022
19	TGF-beta signaling pathway (P00052)	3	0.03	0.022
20	PI3 kinase pathway (P00048)	3	0.03	0.022
21	Notch signaling pathway (P00045)	3	0.03	0.022
22	Insulin/IGF pathway-mitogen activated protein kinase kinase/MAP kinase cascade (P00032)	2	0.02	0.015
23	Huntington disease (P00029)	2	0.02	0.015
24	p53 pathway by glucose deprivation (P04397)	2	0.02	0.015
25	Heterotrimeric G-protein signaling pathway-Gi alpha and Gs alpha mediated pathway (P00026)	2	0.02	0.015
26	Wnt signaling pathway (P00057)	2	0.02	0.015
27	Transcription regulation by bZIP transcription factor (P00055)	2	0.02	0.015
28	Endothelin signaling pathway (P00019)	2	0.02	0.015
29	Oxidative stress response (P00046)	2	0.02	0.015
30	Cadherin signaling pathway (P00012)	2	0.02	0.015
31	B cell activation (P00010)	2	0.02	0.015
32	Axon guidance mediated by Slit/Robo (P00008)	1	0.01	0.007
33	De novo pyrimidine deoxyribonucleotide biosynthesis (P02739)	1	0.01	0.007
34	Pentose phosphate pathway (P02762)	1	0.01	0.007
35	Ubiquitin proteasome pathway (P00060)	1	0.01	0.007
36	Heterotrimeric G-protein signaling pathway-Gq alpha and Go alpha mediated pathway (P00027)	1	0.01	0.007
37	Glycolysis (P00024)	1	0.01	0.007
38	General transcription regulation (P00023)	1	0.01	0.007
39	General transcription by RNA polymerase I (P00022)	1	0.01	0.007
40	Ras Pathway (P04393)	1	0.01	0.007
41	FAS signaling pathway (P00020)	1	0.01	0.007
42	Cell cycle (P00013)	1	0.01	0.007
43	Nicotinic acetylcholine receptor signaling pathway (P00044)	1	0.01	0.007
44	Fructose galactose metabolism (P02744)	1	0.01	0.007
45	Formyltetrahydroformate biosynthesis (P02743)	1	0.01	0.007
46	Tetrahydrofolate biosynthesis (P02742)	1	0.01	0.007
				0.996
GO analysis was performed with use of The PANTHER Classification System (223,224)
[truncated: 3 more columns]

## Sheet: Protein class
	Protein class						gene-specific transcriptional regulator	protein modifying enzyme	cytoskeletal protein	metabolite interconversion enzyme	protein-binding activity modulator	intercellular signal molecule	transporter	membrane traffic protein	nucleic acid binding protein	storage protein	chromatin/chromatin-binding, or -regulatory protein
							(PC00264)	(PC00260)	(PC00085)	(PC00262)	(PC00095)	(PC00207)	(PC00227)	(PC00150)	(PC00171)	(PC00210)	(PC00077)
1	gene-specific transcriptional regulator (PC00264)	17	0.17	0.279		1	CDX2	AKT2	CTNND1	ACOX1	ARF6	EREG	ABCC1	VAPA	E2F5	FTL	DOT1L
2	protein modifying enzyme (PC00260)	13	0.13	0.213		2	CREB5	CDK6	FSCN1	FUT5	BIRC5	FGF2	ABCC2
3	cytoskeletal protein (PC00085)	8	0.08	0.131		3	ERG	CHEK1	HK2	FUT6	CCNB1	TGFA	NUP214
4	metabolite interconversion enzyme (PC00262)	7	0.07	0.115		4	FOSL1	CHUK	MTSS1	KL	KRAS	VEGFA
5	protein-binding activity modulator (PC00095)	5	0.05	0.082		5	HIF1A	DCLK1	MYO6	PTGS2	RAP1B
6	intercellular signal molecule (PC00207)	4	0.04	0.066		6	MYC	MMP11	PXN	TAZ
7	transporter (PC00227)	3	0.03	0.049		7	NFIB	MTOR	RTKN	TYMS
8	membrane traffic protein (PC00150)	1	0.01	0.016		8	NFKB1	PIM1	TAGLN2
9	nucleic acid binding protein (PC00171)	1	0.01	0.016		9	PBX3	RFFL
10	storage protein (PC00210)	1	0.01	0.016		10	PLAG1	SENP1
11	chromatin/chromatin-binding, or -regulatory protein (PC00077)	1	0.01	0.016		11	RBPJ	SMURF1
				0.999		12	REPIN1	UHRF2
						13	TAZ	WEE1
						14	TBPL1
						15	YAP1
						16	YY1
						17	ZEB2

## Sheet: Biological process
	Biological process						cellular process	biological regulation	metabolic process	response to stimulus	signaling	cellular component organization or biogenesis	localization	developmental process	multicellular organismal process	locomotion	cell population proliferation	immune system process	biological adhesion	multi-organism process
							(GO:0009987)	(GO:0065007)	(GO:0008152)	(GO:0050896)	(GO:0023052)	(GO:0071840)	(GO:0051179)	(GO:0032502)	(GO:0032501)	(GO:0040011)	(GO:0008283)	(GO:0002376)	(GO:0022610)	(GO:0051704)
1	cellular process (GO:0009987)	62	0.62	0.215		1	ACOX1	ACOX1	ACOX1	AKT2	AKT2	APC	ABCC1	APC	APC	APC	EGFR	CXCR1	CTNND1	TLR2
2	biological regulation (GO:0065007)	49	0.49	0.17		2	AKT2	AKT2	AKT2	APC	APC	ARF6	ABCC2	ARF6	ARF6	CXCR1	EREG	CXCR4	PXN
3	metabolic process (GO:0008152)	38	0.38	0.132		3	APC	APC	APC	BCL2	BCL2	BIRC5	APC	CDX2	CDX2	CXCR4	MYC	TLR2
4	response to stimulus (GO:0050896)	27	0.27	0.094		4	ARF6	ARF6	BIRC5	CHEK1	CHEK1	BMI1	ARF6	EGFR	HOXA9	FMNL2	TGFA	VEGFA
5	signaling (GO:0023052)	26	0.26	0.09		5	BCL2	BCL2	BMI1	CHUK	CHUK	CCNB1	CCNB1	ERG	HOXB9	FSCN1	VEGFA	VEGFR2
6	cellular component organization or biogenesis (GO:0071840)	18	0.18	0.063		6	BIRC5	BIRC5	CCNB1	CXCR1	CXCR1	CTNND1	CXCR1	FMNL2	MAP4K4	MET
7	localization (GO:0051179)	18	0.18	0.063		7	BMI1	BMI1	CDK6	CXCR4	CXCR4	DOT1L	CXCR4	HOXA9	MET	PXN
8	developmental process (GO:0032502)	16	0.16	0.056		8	CCNB1	CCNB1	CDX2	DOT1L	EREG	FMNL2	FMNL2	HOXB9	PXN	VEGFA
9	multicellular organismal process (GO:0032501)	12	0.12	0.042		9	CDK6	CDX2	CHEK1	EREG	IGF1R	FSCN1	FSCN1	IGF1R	THBS1	VEGFR2
10	locomotion (GO:0040011)	9	0.09	0.031		10	CDX2	CHEK1	CHUK	IGF1R	IRS1	MAP4K4	FTL	MAP4K4	VAPA
11	cell population proliferation (GO:0008283)	5	0.05	0.017		11	CHEK1	CHUK	DOT1L	IRS1	KRAS	MMP11	MET	MET	VEGFA
12	immune system process (GO:0002376)	5	0.05	0.017		12	CHUK	CXCR1	E2F5	KRAS	KSR1	MYB	NUP214	PXN	VEGFR2
13	biological adhesion (GO:0022610)	2	0.02	0.007		13	CTNND1	CXCR4	EIF4A1	KSR1	MAP4K4	PXN	PXN	THBS1
14	multi-organism process (GO:0051704)	1	0.01	0.003		14	CXCR1	DOT1L	ERG	MAP4K4	MCL1	RAP1B	RAP1B	VAPA
				1		15	CXCR4	E2F5	FOSL1	MCL1	MTOR	RTKN	RTKN	VEGFA
						16	DOT1L	EGFR	FUT5	MTOR	NOTCH2	TBPL1	VAPA	VEGFR2
						17	E2F5	EREG	FUT6	NOTCH2	NOTCH3	VAPA	VEGFA
						18	EGFR	ERG	HIF1A	NOTCH3	PXN	WEE1	VEGFR2
						19	EIF4A1	FMNL2	HK2	PXN	RAP1B
						20	EREG	FOSL1	HOXA9	RAP1B	RBPJ
						21	ERG	FTL	HOXB9	RBPJ	SMURF1
						22	FMNL2	HIF1A	IGF1R	SMURF1	TAZ
						23	FOSL1	HK2	MAP4K4	TAZ	TGFA
						24	FSCN1	HOXA9	MMP11	TGFA	TLR2
						25	FTL	HOXB9	MTOR	TLR2	VEGFA
						26	HIF1A	IGF1R	MYB	VEGFA	YAP1
						27	HK2	IRS1	MYC	YAP1
						28	HK2	KRAS	PIM1
						29	HOXA9	KSR1	PLAG1
						30	HOXB9	MAP4K4	RBPJ
						31	IGF1R	MCL1	SENP1
						32	IRS1	MTOR	SMURF1
						33	KRAS	MYB	TAZ
						34	KSR1	MYC	TBPL1
						35	MAP4K4	NOTCH2	TYMS
						36	MCL1	NOTCH3	UHRF2
						37	MET	PLAG1	VEGFA
						38	MMP11	PXN	YAP1
						39	MTOR	RAP1B
						40	MYB	RBPJ
						41	MYC	SMURF1
						42	NOTCH2	TAZ
						43	NOTCH3	TGFA
						44	PIM1	THBS1
						45	PLAG1	TLR2
						46	PXN	VEGFA
						47	RAP1B	VEGFR2
						48	RBPJ	WEE1
						49	RTKN	YAP1
						50	SENP1
						51	SMURF1
						52	TAZ
						53	TBPL1
						54	TGFA
						55	TLR2
						56	TYMS
						57	UHRF2
						58	VAPA
						59	VEGFA
						60	VEGFR2
						61	WEE1
						62	YAP1

## Sheet: Molecular function
	Molecular function						binding	catalytic activity	transcription regulator activity	molecular transducer activity	molecular function regulator	transporter activity	structural molecule activity	translation regulator activity
							(GO:0005488)	(GO:0003824)	(GO:0140110)	(GO:0060089)	(GO:0098772)	(GO:0005215)	(GO:0005198)	(GO:0045182)
1	binding (GO:0005488)	39	0.39	0.39		1	ACOX1	ABCC1	CDX2	CCNB1	ASAP3	ABCC1	NUP214	EIF4A1
2	catalytic activity (GO:0003824)	31	0.31	0.31		2	APC	ABCC2	E2F5	CDK6	BIRC5	ABCC2
3	transcription regulator activity (GO:0140110)	14	0.14	0.14		3	ARF6	ACOX1	ERG	CXCR1	CCNB1
4	molecular transducer activity (GO:0060089)	6	0.06	0.06		4	BCL2	AKT2	FOSL1	CXCR4	EREG
5	molecular function regulator (GO:0098772)	6	0.06	0.06		5	BIRC5	ASAP3	HIF1A	IGF1R	TGFA
6	transporter activity (GO:0005215)	2	0.02	0.02		6	BMI1	BIRC5	HOXA9	MET	VEGFA
7	translation regulator activity (GO:0045182)	1	0.01	0.01		7	CARD10	CCNB1	HOXB9
8	structural molecule activity (GO:0005198)	1	0.01	0.01		8	CCNB1	CDK6	CHUK
				1		9	CDX2	DOT1L	MYC
						10	CTNND1	FTL	PLAG1
						11	CXCR1	FUT5	PXN
						12	CXCR4	FUT6	TAZ
						13	E2F5	HK2	TBPL1
						14	EIF4A1	HK2	YAP1
						15	EREG	CHEK1
						16	FMNL2	CHUK
						17	FOSL1	IGF1R
						18	FSCN1	KL
						19	FTL	KRAS
						20	HK2	MAP4K4
						21	HOXA9	MET
						22	HOXB9	MMP11
						23	IGF1R	MTOR
						24	IRS1	PIM1
						25	KRAS	RAP1B
						26	LASP1	SENP1
						27	MCL1	SMURF1
						28	MET	TAZ
						29	MYC	TYMS
						30	NUP214	UHRF2
						31	PLAG1	WEE1
						32	RAP1B
						33	RBPJ
						34	RTKN
						35	TBPL1
						36	TGFA
						37	VAPA
						38	VEGFA
						39	YY1
